# Supplementary material for: DNA Methylation Profiling for the Diagnosis and Prognosis of Patients with Nontuberculous Mycobacterium Lung Disease
Source: Curr Issues Mol Biol. 2021 Jun 28;43(2):501–12. doi: 10.3390/cimb43020038 (PMC8929150; doi:10.3390/cimb43020038)
Supplement: Supplementary file 1 [file cimb-43-00038-s001.zip]

Archive with 1 entries (1 files):
- cimb-1240759-supplementary.pdf
